# Supplementary material for: Comparative metagenomic and metatranscriptomic analyses reveal the role of the gayal rumen and hindgut microbiome in high-efficiency lignocellulose degradation
Source: J Anim Sci Biotechnol. 2026 Feb 2;17:18. doi: 10.1186/s40104-025-01335-1 (PMC12862909; doi:10.1186/s40104-025-01335-1)
Supplement: Supplementary file 1 — Additional file 1: Table S1. Ingredients and chemical composition of the diet (%, DM basis). Table S2. Growth performance and apparent digestibility of yellow cattle (YC) and gayal (GC). Table S3. Comparison of rumen, cecum, and colon fermentation parameters between yellow cattle (YC) and gayal (GC). Table S4. Analysis of cellulase and hemicellulase activities in the rumen, cecum, and colon of yellow cattle (YC) and gayal (GC). [file 40104_2025_1335_MOESM1_ESM.xls]

## Sheet: S1
Table S1. Ingredients and chemical composition of the diet (%, DM basis)
Item	Percentage, %
Ingredient, %
Bamboo	80
Cornflake	20
Nutrient composition
Crude protein, CP, %	12.02
Neutral detergent fiber, NDF, %	50.62
Acid detergent fiber, ADF, %	22.18
Ether extract, EE, %	6.71
Ash, %	10.27

## Sheet: S2
Table S2. Growth performance and apparent digestibility of yellow cattle (YC) and gayal (GC)
Item	YC	GC	SEM	P value
DMI (kg/d)	6.537	6.348	0.231	0.696
ADG (kg/d)	0.336	0.456	0.029	0.034
NDF (%)	57.891	62.539	0.84	0.002
ADF (%)	31.019	35.899	0.752	<0.001
ADL (%)	13.666	16.35	0.523	0.005
CP (%)	70.111	74.671	0.787	<0.001
OM (%)	58.044	63.851	0.926	<0.001

## Sheet: S3
Table S3. Comparison of rumen, cecum, and colon fermentation parameters between yellow cattle (YC) and gayal (GC)
Item	Rumen
	YC	GC	SEM	P value
pH	6.774	6.814	0.056	0.733
Total volatile fatty acids, mmol/L	71.272	80.504	1.96	0.012
Acetate, mmol/L	49.246	55.263	1.52	0.043
Propionate, mmol/L	11.321	13.013	0.482	0.078
Butyrate, mmol/L	6.972	8.669	0.287	0.001
Valerate, mmol/L	0.58	0.64	0.026	0.268
Isobutyrate, mmol/L	1.371	1.168	0.085	0.246
Isovalerate, mmol/L	1.781	1.752	0.041	0.739
Acetate to propionate	4.393	4.307	0.141	0.772
Item	Cecum
	YC	GC	SEM	P value
pH	7.232	7.152	0.028	0.162
Total volatile fatty acids, μmol/g	50.09	55.445	1.263	0.028
Acetate, μmol/g	34.681	38.808	1.003	0.034
Propionate, μmol/g	9.09	9.986	0.294	0.132
Butyrate, μmol/g	2.069	2.348	0.089	0.121
Valerate, μmol/g	1.431	1.442	0.062	0.931
Isobutyrate, μmol/g	1.405	1.431	0.048	0.793
Isovalerate, μmol/g	1.414	1.43	0.062	0.901
Acetate to propionate	3.829	3.944	0.127	0.664
Item	Colon
	YC	GC	SEM	P value
pH	7.056	7.141	0.037	0.267
Total volatile fatty acids, μmol/g	35.127	43.739	1.451	0.001
Acetate, μmol/g	26.951	33.469	1.068	<0.001
Propionate, μmol/g	5.098	6.545	0.317	0.016
Butyrate, μmol/g	1.141	1.506	0.076	0.01
Valerate, μmol/g	0.654	0.751	0.029	0.089
Isobutyrate, μmol/g	0.679	0.764	0.028	0.135
Isovalerate, μmol/g	0.605	0.704	0.029	0.086
Acetate to propionate	5.352	5.238	0.168	0.747

## Sheet: S4
Table S4. Analysis of cellulase and hemicellulase activities in the rumen, cecum, and colon of yellow cattle (YC) and gayal (GC)
Item	Cellulose
	YC	GC	SEM	P value
Rumen (U/g)	254.497	284.254	4.99375	<0.001
Cecum (U/g)	232.238	259.233	4.19942	<0.001
Colon (U/g)	236.288	248.216	2.92277	0.0360026
Item	Xylanase
	YC	GC	SEM	P value
Rumen (U/L)	30.193	36.2943	1.17681	0.00457134
Cecum (U/L)	28.6147	33.1595	1.01075	0.0183936
Colon (U/L)	26.7655	30.9418	0.957685	0.0231734
Item	Mannanase
	YC	GC	SEM	P value
Rumen (U/L)	23.0321	26.0049	0.91486	0.105763
Cecum (U/L)	19.7241	23.6868	0.913791	0.0241212
Colon (U/L)	22.0625	22.3864	0.94757	0.871088
Item	Arabinogalactanase
	YC	GC	SEM	P value
Rumen (U/L)	26.0753	32.6446	1.42229	0.0147718
Cecum (U/L)	25.5934	27.4914	0.798352	0.247559
Colon (U/L)	24.2732	30.0386	1.04711	0.00202416
