# Supplementary material for: Comparative metagenomic and metatranscriptomic analyses reveal the role of the gayal rumen and hindgut microbiome in high-efficiency lignocellulose degradation
Source: J Anim Sci Biotechnol. 2026 Feb 2;17:18. doi: 10.1186/s40104-025-01335-1 (PMC12862909; doi:10.1186/s40104-025-01335-1)
Supplement: Supplementary file 2 — Additional file 2: Table S5. The assembly results for the total of 96 metagenomic and metatranscriptomic samples from the rumen, cecum, and colon of yellow cattle (YC) and gayal (GC). Table S6. Relative abundance of top 30 abundant microbial phyla across in the rumen of yellow cattle (YC) and gayal (GC). Table S7. Relative abundance of top 30 abundant microbial phyla across in the cecum of yellow cattle (YC) and gayal (GC). Table S8. Relative abundance of top 30 abundant microbial phyla across in the colon of yellow cattle (YC) and gayal (GC). Table S9. Relative abundance of top 35 abundant microbial genera across in the rumen of yellow cattle (YC) and gayal (GC). Table S10. Relative abundance of top 35 abundant microbial genera across in the cecum of yellow cattle (YC) and gayal (GC). Table S11. Relative abundance of top 35 abundant microbial genera across in the colon of yellow cattle (YC) and gayal (GC). [file 40104_2025_1335_MOESM2_ESM.xls]

## Sheet: S5
Table S5. The assembly results for the total of 96 metagenomic and metatranscriptomic samples from the rumen, cecum, and colon of yellow cattle (YC) and gayal (GC)
#Sample_ID	Region	Group	Sequencing	Data production					Assembly
				Read length (bp)	# of raw reads	Raw data (Gb)	# of high quality reads	High quality data (Gb)	# of contigs	Total length (bp)	% GC content	Largest length (bp)	Contig N50 (bp)	Contig N90 (bp)
MGLC1	Rumen	GC	Metagenome	150	514618092	77.1927	408752976	61.2886	3590899	4986453951	50.41	491650	1721	602
MGLC2				150	360866738	54.13	308374106	46.237	2124264	3101929761	48.41	407082	1928	607
MGLC3				150	398913402	59.837	316802978	47.5042	2760581	3874733971	49.39	378917	1775	599
MGLC4				150	444568144	66.6852	372864848	55.9116	3659534	5010238516	50.39	323773	1690	598
MGLC5				150	412581204	61.8872	332553998	49.8675	3403516	4512471682	50.82	547157	1576	592
MGLC6				150	429738346	64.4608	339417780	50.8971	3079300	4353703876	50.94	402241	1787	605
MGLC7				150	488811378	73.3217	389813182	58.4546	2525962	3941725621	50.99	714429	2239	623
MGLC8				150	446269206	66.9404	363025726	54.4369	3573822	4914411257	50.48	464153	1691	599
MGMC1	Cecum			150	351860690	52.7791	248775060	37.3012	2325686	3153278724	48.33	435597	1632	598
MGMC2				150	528117368	79.2176	352353342	52.8362	2576443	3867758854	48.47	619541	2015	619
MGMC3				150	576764114	86.5146	168874708	25.3177	1892998	2332162213	46.08	586964	1376	578
MGMC4				150	539020158	80.853	113954106	17.0868	983594	1266073537	49.01	300570	1512	589
MGMC5				150	621829746	93.2745	204023312	30.593	2125851	2776287809	48.19	359844	1527	591
MGMC6				150	441887710	66.2832	253704088	38.0403	2138850	3011420022	47.56	495443	1771	603
MGMC7				150	441322948	66.1984	170449018	25.5533	1513417	2108478516	48.6	399583	1725	601
MGMC8				150	397342894	59.6014	238551998	35.7672	2468369	3314582591	48.42	365671	1608	597
MGJC1	Colon			150	309926896	46.489	231599858	34.7286	2315003	3072314354	48.04	357880	1557	594
MGJC2				150	386436946	57.9655	111624550	16.7378	1467094	1771298927	48.81	436495	1318	577
MGJC3				150	291918926	43.7878	106572212	15.9806	1343439	1580355230	48.62	325293	1264	571
MGJC4				150	366055110	54.9083	193905182	29.0691	1756465	2271520121	49.45	397645	1505	590
MGJC5				150	619588616	92.9383	141185226	21.1699	1631238	1999279100	48.65	244719	1360	579
MGJC6				150	537897796	80.6847	215405996	32.2955	1917693	2627789072	47.77	458541	1677	598
MGJC7				150	413742186	62.0613	202321946	30.3331	1755610	2432733420	48.85	498912	1707	601
MGJC8				150	449011614	67.3517	269039910	40.3437	2511870	3454814477	48.27	348800	1682	602
MHLC1	Rumen	YC		150	320465070	48.0698	274639146	41.1823	2453592	3241320151	50.87	608331	1563	588
MHLC2				150	338845222	50.8268	276204424	41.4176	2555480	3269736042	51.58	472751	1465	584
MHLC3				150	468074772	70.2112	372773920	55.8927	3548720	4674577505	51.88	530121	1555	593
MHLC4				150	423680650	63.5521	339119018	50.8515	3582705	4501255384	50.72	481726	1417	585
MHLC5				150	366504448	54.9757	302066756	45.2958	2523944	3647620399	51.47	445323	1871	607
MHLC6				150	394571846	59.1858	339956656	50.9771	2943334	4009495365	50.46	1006520	1666	594
MHLC7				150	369200120	55.38	291518480	43.7095	2894664	3729727696	52.17	419701	1483	589
MHLC8				150	469702596	70.4554	378097366	56.6965	3471694	4676258386	50.29	707865	1619	595
MHMC1	Cecum			150	446551786	66.9828	336959042	50.523	2951960	3981310769	48.21	391812	1621	599
MHMC2				150	407909494	61.1864	262529004	39.3661	2258120	3099414875	49.1	443857	1673	602
MHMC3				150	360509436	54.0764	252080236	37.7957	2402489	3268815187	47.67	392106	1645	599
MHMC4				150	418806698	62.821	244601590	36.6789	2622382	3350263744	48.4	344041	1468	588
MHMC5				150	376619444	56.4929	286527348	42.9618	2188664	3038129235	48.32	594645	1707	601
MHMC6				150	439712948	65.9569	209958434	31.4812	2378695	3013012160	48.48	321625	1433	586
MHMC7				150	335336360	50.3005	122974872	18.4386	1524215	1809271868	48.47	311653	1288	574
MHMC8				150	349839874	52.476	186234636	27.9207	2014785	2529338124	49.53	370970	1428	586
MHJC1	Colon			150	534150096	80.1225	117886116	17.6763	1499669	1721978946	47.83	500197	1203	568
MHJC2				150	506060844	75.9091	296474602	44.4578	2152733	3119728043	47.53	468557	1864	611
MHJC3				150	429722868	64.4584	151649684	22.734	1829556	2228597488	48.12	488674	1341	579
MHJC4				150	560329188	84.0494	101687078	15.2485	1394033	1597412315	47.44	442820	1215	569
MHJC5				150	458642438	68.7964	326710322	48.9911	2364245	3398077658	47.54	594645	1844	608
MHJC6				150	429235222	64.3853	91626194	13.738	1311717	1461653311	48.89	296758	1157	566
MHJC7				150	493568310	74.0352	114166064	17.1184	1484351	1710315652	48	486695	1225	570
MHJC8				150	416024964	62.4037	263686066	39.5275	2321567	3092547814	49.12	468899	1592	596
TGLC1	Rumen	GC	Metatranscriptome	150	618751302	92.8127	171934352	25.7441	1162163	1064233601	50.02	42440	913	549
TGLC2				150	340200326	51.03	100669398	14.9759	425129	418924902	50.34	587711	964	550
TGLC3				150	362468340	54.3703	141391176	21.1803	942829	962751293	48.79	81273	1064	562
TGLC4				150	517808748	77.6713	175242834	26.2646	1013852	996850740	50	59790	1004	556
TGLC5				150	491098272	73.6647	194391224	29.1193	1133189	1144105290	49.9	50201	1045	561
TGLC6				150	492865918	73.9299	146496278	21.9494	1004313	1003422982	52.11	45899	1037	562
TGLC7				150	462042426	69.3064	196210396	29.4086	929358	1007611798	49.94	59700	1168	571
TGLC8				150	386686028	58.0029	151773362	22.7442	948139	938892644	48.38	72525	1016	557
TGMC1	Cecum			150	254335176	38.1503	47624932	7.13452	384426	391596997	48.17	50548	1065	562
TGMC2				150	301328046	45.1992	67920304	10.1743	497057	526509335	48.63	30607	1130	571
TGMC3				150	139991244	20.9987	30333516	4.52022	23617	26599490	54.69	490487	1080	548
TGMC4				150	312533944	46.8801	17447802	2.61369	125606	118971690	49.66	35689	945	552
TGMC5				150	238153394	35.723	62909524	9.42962	418348	454351617	47.17	38105	1170	569
TGMC6				150	295070856	44.2606	72884104	10.9233	464467	504309362	47.73	66172	1169	571
TGMC7				150	233958842	35.0938	75841462	11.3619	407980	451582687	48.57	96997	1209	575
TGMC8				150	237914410	35.6872	135271376	20.1876	711335	788307548	46.74	57687	1211	573
TGJC1	Colon			150	233940830	35.0911	121379486	18.1625	689187	763781653	46.79	73777	1206	572
TGJC2				150	193615832	29.0424	79857392	11.9657	505839	549205289	47.4	49580	1167	571
TGJC3				150	265523224	39.8285	113078600	16.9455	679847	746634845	47.05	75982	1185	572
TGJC4				150	300716558	45.1075	45430326	6.80783	272286	274636869	49.47	99336	1033	559
TGJC5				150	258297034	38.7446	104118400	15.6014	571069	612803835	47.98	39862	1145	570
TGJC6				150	349911064	52.4867	107857066	16.1605	568362	624220695	48.08	98320	1192	574
TGJC7				150	266977704	40.0467	120044684	17.9901	495185	563429364	47.27	115438	1260	578
TGJC8				150	295983992	44.3976	110722602	16.5915	591706	626895976	47.58	54534	1125	568
THLC1	Rumen	YC		150	502775936	75.4164	178954186	26.82	840293	850922947	50.04	56284	1046	559
THLC2				150	499209796	74.8815	190772088	28.579	1028770	1093149414	50.61	67641	1126	567
THLC3				150	376799258	56.5199	98569492	14.7688	754382	758268534	52.49	59105	1033	560
THLC4				150	437005536	65.5508	156179768	23.4065	827191	801716339	48.61	53542	980	555
THLC5				150	600158920	90.0238	151512478	22.7054	735691	765626707	49.79	67259	1093	564
THLC6				150	533446728	80.017	142834542	21.3978	848341	859748745	49.46	48999	1051	561
THLC7				150	598772896	89.8159	208387456	31.2245	1074334	1094133150	49.74	81339	1054	561
THLC8				150	517336820	77.6005	139974234	20.9767	732417	724110800	48.97	82925	1009	556
THMC1	Cecum			150	225419138	33.8129	111260074	16.5781	661928	681808041	47.79	42032	1073	562
THMC2				150	192426448	28.864	108256686	16.1887	557317	619456993	46.33	79475	1212	573
THMC3				150	248981746	37.3473	89572074	13.4207	599542	642698063	47.15	36952	1146	569
THMC4				150	236166622	35.425	139306080	20.7553	664758	718469572	46.5	76374	1162	568
THMC5				150	179643608	26.9465	62284152	9.33245	353311	385386941	46.91	32272	1178	570
THMC6				150	183972578	27.5959	89714300	13.4456	619250	640757445	47.75	52379	1084	564
THMC7				150	219226536	32.884	85192938	12.7692	521229	549021357	47.03	53594	1115	565
THMC8				150	251255994	37.6884	110449640	16.5554	653026	737978148	47.27	66315	1240	577
THJC1	Colon			150	325527696	48.8292	111055156	16.6428	701094	750028347	47.94	63540	1136	568
THJC2				150	381442522	57.2164	101147528	15.1592	559315	613345030	47.26	92052	1181	571
THJC3				150	353600938	53.0401	141080086	21.142	747107	817307907	47.18	65302	1181	572
THJC4				150	300724186	45.1086	87057166	13.0476	598484	637959556	47.3	69952	1131	567
THJC5				150	296627304	44.4941	108282082	16.2263	515461	544926823	47.81	50698	1119	566
THJC6				150	294658846	44.1988	112058712	16.7935	764234	802870786	48.08	57800	1107	567
THJC7				150	302490816	45.3736	141689966	21.2375	747734	809792279	47.72	62081	1159	570
THJC8				150	275790568	41.3686	119960330	17.9786	636204	701171635	47.49	49972	1192	573

## Sheet: S6
Table S6. Relative abundance of top 30 abundant microbial phyla across in the rumen of yellow cattle (YC) and gayal (GC)
Phylum	YC (%)	GC (%)	SEM	P value
Bacillota_A	44.6334	40.0252	1.24944	0.0498834
Bacteroidota	40.6934	44.3983	0.897726	0.0649573
Verrucomicrobiota	2.97204	2.42258	0.204216	0.234499
Spirochaetota	2.25803	2.49059	0.188684	0.573737
Bacillota	1.83816	2.22792	0.104036	0.0829837
Fibrobacterota	1.31346	1.06889	0.166803	0.194872
Actinomycetota	1.14568	0.826399	0.0859594	0.234499
Bacillota_C	0.821976	1.02699	0.0686942	0.160528
Pseudomonadota	0.621635	0.938283	0.140005	0.573737
Synergistota	0.138696	0.759367	0.102	0.0104118
Methanobacteriota	0.572776	0.544085	0.0491906	0.798446
Uroviricota	0.408667	0.52287	0.0297701	0.0498834
Patescibacteria	0.452928	0.323298	0.0267664	0.0029526
Desulfobacterota	0.389572	0.295861	0.0215392	0.0281274
Thermoplasmatota	0.250149	0.368993	0.0465246	0.645377
Planctomycetota	0.255228	0.203408	0.0228478	0.441803
Ciliophora	0.109102	0.192657	0.0292863	0.194872
Chloroflexota	0.139978	0.177124	0.0140145	0.194872
Streptophyta	0.143614	0.174502	0.0334077	0.798446
Myxococcota	0.106174	0.157231	0.0145659	0.104895
Cyanobacteriota	0.121255	0.151298	0.0242527	0.645377
UBP6	0.125109	0.0522916	0.016593	0.0104118
Elusimicrobiota	0.0937288	0.0992042	0.0101942	0.573737
Riflebacteria	0.0189574	0.0752904	0.0111483	0.0018648
Desulfobacterota_F	0.0615215	0.0671058	0.00530494	0.798446
UBA3054	0.0472361	0.032059	0.00353688	0.014763
Bacillota_B	0.032111	0.0363166	0.000934012	0.0379176
Chytridiomycota	0.0162693	0.0287693	0.00334516	0.0829837
Eremiobacterota	0.0127479	0.0202838	0.00373233	0.194872
Armatimonadota	0.013938	0.0200027	0.00200681	0.194872

## Sheet: S7
Table S7. Relative abundance of top 30 abundant microbial phyla across in the cecum of yellow cattle (YC) and gayal (GC)
Phylum	YC (%)	GC (%)	SEM	P value
Bacillota_A	58.0314	55.7086	0.858667	0.441803
Bacteroidota	32.235	31.8053	1.54545	0.878477
Verrucomicrobiota	3.06474	2.96862	0.54712	0.95913
Pseudomonadota	0.672908	2.60845	0.949132	0.720901
Bacillota	1.23164	1.5579	0.141037	0.382284
Actinomycetota	1.37774	1.08598	0.156592	0.505361
Uroviricota	0.659278	0.93174	0.0690889	0.0281274
Methanobacteriota	0.312684	0.572184	0.0711031	0.0649573
Spirochaetota	0.323234	0.446296	0.0384472	0.104895
Bacillota_B	0.267034	0.383295	0.0405957	0.194872
Desulfobacterota	0.366768	0.343444	0.0277479	0.645377
Bacillota_C	0.313947	0.352496	0.0200854	0.441803
Cyanobacteriota	0.29029	0.194842	0.0712817	0.382284
Patescibacteria	0.208655	0.201183	0.0309942	0.720901
Elusimicrobiota	0.118392	0.0615205	0.0271133	0.234499
Planctomycetota	0.109129	0.0539705	0.0151263	0.130381
Campylobacterota	0.00479687	0.0959456	0.0378068	0.0281274
Fibrobacterota	0.0285975	0.0689265	0.00758983	0.000621601
Myxococcota	0.032916	0.0636608	0.0170577	0.160528
Halobacteriota	0.0608373	0.014106	0.0129968	0.645377
Chloroflexota	0.0392193	0.0592014	0.00793399	0.382284
Thermoplasmatota	0.0348783	0.0548301	0.0111116	0.328205
Nematoda	0.00916732	0.0413381	0.014937	0.0379176
Synergistota	0.0153908	0.0169361	0.000771029	0.278632
Streptophyta	0.0043361	0.00883843	0.000949775	0.004662
KSB1	0.000314539	0.00846742	0.00400793	0.278632
Bacillota_G	0.00765536	0.0075055	0.00028817	0.95913
UBA3054	0.0071754	0.00184708	0.00323699	0.798446
Bacillota_F	0.00431174	0.00449266	0.000282551	0.798446
Acidobacteriota	0.00371792	0.00441925	0.000277088	0.278632

## Sheet: S8
Table S8. Relative abundance of top 30 abundant microbial phyla across in the colon of yellow cattle (YC) and gayal (GC)
Phylum	YC (%)	GC (%)	SEM	P value
Bacillota_A	56.8294	56.338	1.05833	0.95913
Bacteroidota	34.1656	32.5804	1.39226	0.573737
Verrucomicrobiota	2.68913	2.10135	0.344908	0.328205
Actinomycetota	0.964405	1.94284	0.259754	0.0281274
Pseudomonadota	0.67536	1.50132	0.486836	0.382284
Bacillota	1.24803	1.39368	0.0677063	0.382284
Uroviricota	0.662577	0.814112	0.0435204	0.194872
Spirochaetota	0.37192	0.586735	0.0873319	0.328205
Methanobacteriota	0.273424	0.575223	0.0582482	0.00699301
Desulfobacterota	0.368678	0.312008	0.0224555	0.382284
Bacillota_C	0.303031	0.334792	0.0183647	0.645377
Bacillota_B	0.289523	0.325888	0.0303983	0.505361
Cyanobacteriota	0.322194	0.144858	0.0427964	0.0498834
Patescibacteria	0.185942	0.209997	0.0273575	0.573737
Elusimicrobiota	0.139681	0.053161	0.0267778	0.234499
Fibrobacterota	0.0485413	0.130918	0.032755	0.0281274
Myxococcota	0.0447076	0.0918474	0.0323417	0.278632
Planctomycetota	0.0916027	0.0638488	0.00882629	0.160528
Campylobacterota	0.00803662	0.0732636	0.0245853	0.194872
Chloroflexota	0.0300233	0.0678599	0.00970448	0.004662
Thermoplasmatota	0.0388051	0.0558318	0.011608	0.505361
Halobacteriota	0.0460519	0.0158204	0.0120994	0.573737
Nematoda	0.00859491	0.027649	0.00783369	0.0104118
Synergistota	0.0112252	0.0181304	0.00119066	0.0003108
Bacillota_G	0.00753099	0.00771664	0.000294272	0.328205
Streptophyta	0.00338515	0.0055973	0.000452845	0.004662
UBA3054	0.00511801	0.00127833	0.00222996	0.95913
Acidobacteriota	0.00453069	0.00484788	0.000175275	0.573737
Bacillota_F	0.00437213	0.00379589	0.000184913	0.130381
KSB1	0.000519295	0.00430853	0.00192397	0.645377

## Sheet: S9
Table S9. Relative abundance of top 35 abundant microbial genera across in the rumen of yellow cattle (YC) and gayal (GC)
Genus	YC (%)	GC (%)	SEM	P value
Prevotella	11.7442	12.0497	0.672095	1
Cryptobacteroides	9.18831	10.8664	0.455266	0.00699301
Limimorpha	4.24071	4.66162	0.620078	0.720901
RUG740	3.50684	2.5102	0.24323	0.0281274
Sodaliphilus	2.64125	2.61497	0.266306	0.95913
Saccharofermentans	2.60744	2.05888	0.231369	0.194872
UBA4372	1.81537	2.17305	0.105265	0.0498834
Butyrivibrio	2.11243	2.16021	0.186131	0.878477
Limivicinus	2.00043	1.60131	0.1378	0.160528
UBA1711	1.4706	1.93078	0.161073	0.160528
Treponema_D	1.75882	1.91822	0.163838	0.645377
UBA3792	1.71226	0.328189	0.349904	0.000621601
F23-D06	1.46296	1.05588	0.194108	0.505361
UBA2862	1.33552	0.746841	0.105328	0.0010878
RF16	0.900563	1.32463	0.192455	0.798446
RUG11977	1.13101	1.30364	0.109843	0.505361
Fibrobacter	1.29769	1.0522	0.165125	0.194872
Bact-11	1.08844	1.17102	0.120921	0.878477
UBA2868	1.10458	1.13715	0.109573	1
UBA1258	1.10309	1.06454	0.104911	0.95913
ER4	0.988041	0.857064	0.0860735	0.505361
Faecousia	0.963822	0.822001	0.116897	0.645377
UBA3766	0.934006	0.564148	0.103119	0.130381
Pseudobutyrivibrio	0.885391	0.635504	0.0763198	0.104895
UBA1179	0.864136	0.733452	0.0549839	0.441803
UBA1067	0.858434	0.663148	0.0719919	0.328205
RUG563	0.828729	0.855765	0.059494	0.645377
Ruminococcus	0.830176	0.814407	0.0690203	0.95913
Acetatifactor	0.829939	0.680676	0.0436735	0.130381
AC2028	0.720013	0.622708	0.0505016	0.278632
ISDg	0.712073	0.673978	0.119935	0.278632
RUG572	0.704876	0.512718	0.0412139	0.0281274
UBA4334	0.67362	0.477108	0.0640379	0.234499
NK4A136	0.631172	0.576977	0.0549896	0.505361
JAFUXM01	0.0286567	0.608226	0.0951536	0.0104118

## Sheet: S10
Table S10. Relative abundance of top 35 abundant microbial genera across in the cecum of yellow cattle (YC) and gayal (GC)
Genus	YC (%)	GC (%)	SEM	P value
Faecousia	11.6639	10.2276	0.519088	0.234499
Cryptobacteroides	6.92279	6.35196	0.568107	0.645377
Alistipes	6.30028	5.45084	0.458091	0.441803
HGM04593	2.95961	3.11068	0.334689	0.878477
Phocaeicola	2.92406	2.61289	0.116785	0.194872
RF16	2.86797	2.92191	0.313318	1
UBA1740	1.65174	1.92822	0.289645	0.573737
Escherichia	0.0028325	1.68855	0.834246	0.0829837
UBA1189	1.66953	1.39641	0.170648	0.441803
UBA6857	1.63312	1.65198	0.160389	0.798446
UBA4372	1.5045	1.55817	0.189332	0.95913
Akkermansia	1.43042	1.53111	0.244649	1
Alloprevotella	0.508122	1.51703	0.300628	0.194872
UBA2862	1.31609	0.558698	0.147813	0.014763
Scatosoma	0.710831	1.15499	0.132854	0.130381
HGM12713	0.744558	1.0948	0.178177	0.505361
Dysosmobacter	1.02077	1.06591	0.068222	0.720901
Limimorpha	1.00578	0.819865	0.0815515	0.382284
CAG-448	0.825149	0.927498	0.153981	1
Lawsonibacter	0.816208	0.905107	0.100656	0.505361
Ventricola	0.737347	0.875405	0.158899	0.0649573
Aphodosoma	0.548143	0.815322	0.0976315	0.0829837
Fimenecus	0.772365	0.421419	0.153593	0.798446
UBA737	0.68982	0.684179	0.0612853	0.95913
UMGS1865	0.615891	0.68265	0.117118	1
Egerieousia	0.544042	0.609361	0.0491031	0.382284
UBA11524	0.556371	0.602536	0.0706673	0.798446
Limivicinus	0.547433	0.602371	0.0469615	0.798446
UBA5905	0.593301	0.58416	0.0917123	0.645377
Ruminococcus_E	0.545343	0.365029	0.0645759	0.234499
UMGS1696	0.506975	0.544363	0.0276764	0.645377
Acetatifactor	0.529406	0.465427	0.038703	0.95913
UBA1259	0.526722	0.468622	0.0785033	0.645377
HGM05376	0.521558	0.515288	0.0906565	1
Vescimonas	0.427578	0.503348	0.0346983	0.278632

## Sheet: S11
Table S11. Relative abundance of top 35 abundant microbial genera across in the colon of yellow cattle (YC) and gayal (GC)
Genus	YC (%)	GC (%)	SEM	P value
Faecousia	12.2825	10.7995	0.538637	0.194872
Cryptobacteroides	6.99322	6.04115	0.421101	0.278632
Alistipes	6.57604	6.07918	0.456849	0.645377
HGM04593	3.17142	3.39151	0.402151	0.720901
RF16	3.20246	2.79527	0.339559	0.720901
Phocaeicola	3.05529	2.76157	0.191034	0.194872
UBA1189	1.72168	1.3593	0.174233	0.382284
UBA6857	1.62102	1.69624	0.116533	0.95913
UBA1740	1.6377	1.60886	0.177744	0.798446
UBA4372	1.60209	1.63615	0.217821	1
Akkermansia	1.5439	1.26891	0.234195	0.645377
Alloprevotella	0.532125	1.43239	0.268239	0.234499
Limimorpha	1.10669	0.819751	0.0894603	0.130381
Dysosmobacter	1.0274	1.06715	0.0525666	0.878477
Scatosoma	0.720528	1.0569	0.0890896	0.0379176
Ventricola	0.755139	0.968869	0.136117	0.798446
Escherichia	0.00175922	0.891515	0.43064	0.0498834
UBA2862	0.836652	0.793392	0.097517	0.95913
CAG-448	0.817052	0.678755	0.0835421	0.645377
Lawsonibacter	0.785074	0.80135	0.0488446	1
HGM12713	0.756741	0.78031	0.0914238	0.95913
Aphodosoma	0.619819	0.770054	0.0737339	0.441803
UBA11524	0.554181	0.765672	0.113672	0.798446
HGM05376	0.599522	0.758788	0.200193	0.573737
Fimenecus	0.736505	0.393309	0.132236	0.441803
Limivicinus	0.443449	0.728759	0.0694385	0.0018648
UBA737	0.665582	0.674005	0.0473637	0.720901
UBA1367	0.204467	0.633136	0.114857	0.0281274
UBA5905	0.574961	0.625746	0.0883404	0.95913
RUG099	0.291789	0.593579	0.0575463	0.004662
UMGS1865	0.588204	0.506179	0.0518498	0.328205
Egerieousia	0.587046	0.562478	0.0340754	0.798446
SFDP01	0.566534	0.564042	0.0719795	0.95913
Limiplasma	0.406107	0.559116	0.0607126	0.160528
Vescimonas	0.440472	0.533756	0.0334696	0.160528
