# Supplementary material for: Comparative metagenomic and metatranscriptomic analyses reveal the role of the gayal rumen and hindgut microbiome in high-efficiency lignocellulose degradation
Source: J Anim Sci Biotechnol. 2026 Feb 2;17:18. doi: 10.1186/s40104-025-01335-1 (PMC12862909; doi:10.1186/s40104-025-01335-1)
Supplement: Supplementary file 3 — Additional file 3: Table S12. Top 20 KEGG pathway enrichment in the rumen of yellow cattle (YC) and gayal (GC) based on metatranscriptomic profiling. Table S13. Top 20 KEGG pathway enrichment in the cecum of yellow cattle (YC) and gayal (GC) based on metatranscriptomic profiling. Table S14. Top 20 KEGG pathway enrichment in the colon of yellow cattle (YC) and gayal (GC) based on metatranscriptomic profiling. [file 40104_2025_1335_MOESM3_ESM.xls]

## Sheet: S12
Table S12. Top 20 KEGG pathway enrichment in the rumen of yellow cattle (YC) and gayal (GC) based on metatranscriptomic profiling
Category	YC	GC	SEM	FC	P value
Global and overview maps	95877.9	114808	5251.9	1.19744	0.0498834
Translation	53455.2	62664.5	3258.87	1.17228	0.130381
Carbohydrate metabolism	45720.4	56294.2	2793.77	1.23127	0.0206682
Energy metabolism	37444.9	42363	2083.23	1.13134	0.328205
Signal transduction	33807.9	37962.3	2264.48	1.12288	0.234499
Membrane transport	27260.6	33181.3	1441.97	1.21719	0.0498834
Amino acid metabolism	20416.2	25176.4	1539.22	1.23316	0.194872
Cell motility	23680.1	24779.2	1982.18	1.04642	0.878477
Environmental adaptation	22003.2	20857.6	1807.37	0.947936	0.878477
Cellular community - prokaryotes	14292	17759.4	921.392	1.24261	0.0649573
Folding, sorting and degradation	11787	13803.6	801.354	1.17109	0.130381
Metabolism of cofactors and vitamins	10980.6	13777.3	1067.64	1.25469	0.194872
Nucleotide metabolism	10389.1	11669.8	437.762	1.12328	0.194872
Metabolism of other amino acids	6820.9	8618.48	425.964	1.26354	0.0206682
Lipid metabolism	7071.25	8537.78	467.499	1.20739	0.278632
Biosynthesis of other secondary metabolites	6127.03	7475.67	287.229	1.22011	0.0029526
Replication and repair	5995.23	6593.69	360.591	1.09982	0.505361
Glycan biosynthesis and metabolism	4858.74	5566.54	388.835	1.14568	0.505361
Cell growth and death	4589.75	5425.51	203.019	1.18209	0.0379176
Xenobiotics biodegradation and metabolism	4250.69	5418.45	379.198	1.27472	0.160528

## Sheet: S13
Table S13. Top 20 KEGG pathway enrichment in the cecum of yellow cattle (YC) and gayal (GC) based on metatranscriptomic profiling
Category	YC	GC	SEM	FC	P value
Global and overview maps	148433	159843	3618.53	1.07687	0.234499
Translation	112936	113216	7056.04	1.00247	0.720901
Carbohydrate metabolism	78734.3	83971.4	2639.24	1.06652	0.278632
Energy metabolism	54538.7	58438.5	1790.15	1.0715	0.234499
Signal transduction	31954.5	35146.3	763.196	1.09988	0.0498834
Membrane transport	29397	32324.8	1156.66	1.0996	0.234499
Amino acid metabolism	20055.9	20974.4	540.125	1.0458	0.382284
Cell motility	18152.1	20125.7	405.832	1.10873	0.014763
Environmental adaptation	18281.9	19146.2	670.613	1.04728	0.328205
Cellular community - prokaryotes	16408.3	17796	399.807	1.08457	0.130381
Folding, sorting and degradation	17387.9	17439.4	767.283	1.00296	0.878477
Metabolism of cofactors and vitamins	11891	11460.8	494.402	0.963823	0.645377
Nucleotide metabolism	9394.03	10456.3	234.786	1.11308	0.0379176
Metabolism of other amino acids	9377.56	10268.3	228.937	1.09499	0.0498834
Lipid metabolism	9345.38	10048.1	257.217	1.07519	0.194872
Biosynthesis of other secondary metabolites	8278.02	9080.9	161.87	1.09699	0.014763
Replication and repair	6758.34	7724.07	173.819	1.14289	0.0104118
Glycan biosynthesis and metabolism	6625.7	7697.53	513.452	1.16177	0.441803
Cell growth and death	7029	6989.7	157.183	0.99441	0.878477
Xenobiotics biodegradation and metabolism	5298.04	5547.79	133.56	1.04714	0.441803

## Sheet: S14
Table S14. Top 20 KEGG pathway enrichment in the colon of yellow cattle (YC) and gayal (GC) based on metatranscriptomic profiling
Category	YC	GC	SEM	FC	P value
Global and overview maps	139423	142865	3365.18	1.02469	0.878477
Translation	104546	109698	5151.33	1.04928	0.878477
Carbohydrate metabolism	70025.6	71316.9	2109.61	1.01844	0.878477
Energy metabolism	48431.5	48984.8	1668.39	1.01142	1
Folding, sorting and degradation	28693.8	33119.8	2137.34	1.15425	0.382284
Amino acid metabolism	29401.6	30456.8	932.078	1.03589	0.720901
Membrane transport	29300.2	30444.6	1201.38	1.03906	1
Cellular community - prokaryotes	18842.6	20834	746.907	1.10568	0.278632
Signal transduction	18869.3	20501.4	425.184	1.0865	0.0206682
Metabolism of cofactors and vitamins	17904.7	18464	461.497	1.03124	0.798446
Nucleotide metabolism	18332.5	18439.7	415.703	1.00584	1
Lipid metabolism	9913.15	11104.9	325.043	1.12022	0.160528
Environmental adaptation	9989.17	10442.8	375.433	1.04541	0.505361
Metabolism of other amino acids	9612.96	10095.6	255.738	1.0502	0.645377
Replication and repair	10056.6	9755.27	244.19	0.970038	0.720901
Glycan biosynthesis and metabolism	8936.79	8797.83	308.302	0.984451	0.573737
Transcription	7025.15	7217.75	389.945	1.02742	1
Cell growth and death	6510.32	6695.64	157.002	1.02847	0.382284
Xenobiotics biodegradation and metabolism	6210.35	6489.87	191.843	1.04501	0.95913
Biosynthesis of other secondary metabolites	6199.28	6333.49	176.135	1.02165	0.798446
