# Supplementary material for: Comparative metagenomic and metatranscriptomic analyses reveal the role of the gayal rumen and hindgut microbiome in high-efficiency lignocellulose degradation
Source: J Anim Sci Biotechnol. 2026 Feb 2;17:18. doi: 10.1186/s40104-025-01335-1 (PMC12862909; doi:10.1186/s40104-025-01335-1)
Supplement: Supplementary file 4 — Additional file 4: Table S15. Expression of key lignocellulose-degrading enzymes between yellow cattle (YC) and gayal (GC) in the rumen. Table S16. Expression of key lignocellulose-degrading enzymes between yellow cattle (YC) and gayal (GC) in the cecum. Table S17. Expression of key lignocellulose-degrading enzymes between yellow cattle (YC) and gayal (GC) in the colon. [file 40104_2025_1335_MOESM4_ESM.xls]

## Sheet: S15
Table S15. Expression of key lignocellulose-degrading enzymes between yellow cattle (YC) and gayal (GC) in the rumen
Type	Family	YC	GC	SEM	FC	P value
Lignin	AA1	0.273981	26.8507	13.2607	98.0019	0.160528
	AA2	0.212633	3.62814	1.69759	17.063	0.95913
	AA3	411.945	436.312	36.5331	1.05915	0.720901
	AA4	81.9686	114.004	9.37795	1.39083	0.130381
	AA6	415.225	518.194	22.2722	1.24798	0.0104118
	AA7	185.637	72.426	45.3248	0.390148	0.234499
Cellulose	GH6	371.444	234.735	42.4061	0.631955	0.194872
	GH44	4.08279	4.35465	0.427111	1.06659	0.798446
	GH48	2.52201	2.98181	0.322399	1.18231	0.798446
	GH74	62.4856	67.1616	3.38184	1.07483	0.720901
	GH124	0.113395	3.49004	1.1011	30.7777	0.573737
	GH148	78.4527	68.4194	3.76771	0.87211	0.130381
Hemicellulose	GH4	34.6066	29.2879	4.70807	0.846311	0.878477
	GH11	1.89293	2.95789	0.702231	1.5626	0.798446
	GH16	68.2804	67.0285	4.08734	0.981666	0.95913
	GH26	1063.65	1317.85	77.7463	1.23899	0.234499
	GH27	72.0422	81.9421	4.10099	1.13742	0.234499
	GH31	169.507	155.775	5.9261	0.918987	0.194872
	GH36	2.10782	2.11127	0.204874	1.00164	0.382284
	GH43	21.0729	26.48	1.40953	1.25659	0.160528
	GH54	25.2056	31.6731	2.94189	1.25659	0.234499
	GH57	68.4813	71.4579	3.0911	1.04347	0.441803
	GH67	0.311939	0.582109	0.0938746	1.8661	0.573737
	GH97	4.14479	4.78854	0.528676	1.15531	0.95913
	GH98	0.77817	14.7269	6.89722	18.925	0.160528
	GH110	1.62361	1.50892	0.310208	0.929364	0.278632
	GH113	174.654	182.088	9.2065	1.04257	0.645377
	GH115	2.53857	3.05341	0.144354	1.20281	0.104895
	GH120	59.84	61.5551	3.80175	1.02866	0.878477
	GH127	100.861	96.8495	4.14538	0.960226	0.441803
	GH130	220.171	163.815	14.2314	0.744038	0.0379176
	GH137	257.6	255.958	9.6766	0.993627	1
	GH141	155.784	169.016	9.00445	1.08494	0.505361
	GH142	239.059	205.99	9.09056	0.86167	0.104895
	GH146	782.737	737.122	19.1245	0.941724	0.234499
	GH147	9.3323	9.2225	1.38844	0.988234	0.505361
	GH159	141.718	188.341	21.1274	1.32898	0.194872
	GH164	52.9797	57.7988	3.42044	1.09096	1
Pectin	PL1	24.1704	15.7669	3.73237	0.652323	0.328205
	PL3	149.371	157.292	5.5954	1.05303	0.441803
	PL9	28.8437	94.6234	14.9407	3.28056	0.014763
	PL10	14.0439	21.0702	4.94448	1.50031	0.328205
	PL11	44.9066	39.5088	1.46618	0.8798	0.234499
	PL22	143.499	132.613	16.6584	0.924138	0.505361
	GH28	240.932	236.377	14.525	0.981094	0.720901
	GH53	169.45	181.942	7.03649	1.07372	0.645377
Starch	GH13	4.01705	4.71558	0.529874	1.17389	0.441803
	GH15	182.346	141.743	8.3738	0.77733	0.0104118
	GH63	7.32864	7.2299	0.427905	0.986527	0.95913
	GH77	56.9735	54.6563	2.95604	0.959328	0.720901
	GH119	64.9554	73.6602	6.82142	1.13401	0.798446
	GH126	8.35876	3.74045	1.17347	0.447489	0.0829837
	GH133	320.336	184.203	28.5611	0.57503	0.004662

## Sheet: S16
Table S16. Expression of key lignocellulose-degrading enzymes between yellow cattle (YC) and gayal (GC) in the cecum
Type	Family	YC	GC	SEM	FC	P value
Lignin	AA1	3.4867	26.6736	10.1392	7.6501	0.194872
	AA2	3.24266	38.8803	11.6271	11.9902	0.0104118
	AA3	176.907	371.138	63.9934	2.09793	0.0104118
	AA4	80.2395	86.1711	4.47129	1.07392	0.720901
	AA6	234.149	304.388	21.8058	1.29998	0.160528
	AA7	32.3355	66.4705	14.149	2.05565	0.160528
Cellulose	GH6	6.03839	6.61838	1.03939	1.09605	0.95913
	GH44	141.688	125.304	12.0655	0.884364	0.194872
	GH48	1.20343	2.18666	0.306658	1.81702	0.0649573
	GH74	15.4432	22.519	1.73047	1.45818	0.0379176
	GH124	0.00583	0.0288569	0.00878859	4.94972	0.251614
	GH148	18.8433	18.2133	1.13412	0.966564	0.798446
Hemicellulose	GH4	1.80283	1.44899	0.278969	0.803731	0.573737
	GH11	0.0375794	0.286374	0.126305	7.62052	0.953857
	GH16	96.0595	118.827	6.04878	1.23702	0.0649573
	GH26	1365.13	1314.74	61.5818	0.963086	0.878477
	GH27	183.123	204.383	13.8756	1.1161	0.382284
	GH31	823.307	877.897	76.4182	1.06631	0.234499
	GH36	4.34187	4.82507	0.454882	1.11129	0.505361
	GH43	168.329	188.622	17.4678	1.12056	0.382284
	GH54	34.5363	27.0129	5.31907	0.782159	0.720901
	GH57	67.0282	73.0872	3.50933	1.0904	0.328205
	GH67	0.0842986	0.128139	0.0397851	1.52006	0.22371
	GH97	22.5641	23.207	2.12074	1.02849	0.95913
	GH98	4.8179	18.5571	7.60161	3.85171	0.234499
	GH110	6.43381	6.82457	0.678945	1.06074	0.441803
	GH113	256.803	254.241	18.2559	0.990025	0.505361
	GH115	6.59461	6.68498	0.455254	1.0137	0.95913
	GH120	47.6932	60.059	5.47027	1.25928	0.194872
	GH127	100.8	78.9972	7.55234	0.783698	0.278632
	GH130	380.399	240.63	39.8553	0.632571	0.0498834
	GH137	227.072	263.797	15.7687	1.16173	0.160528
	GH141	324.706	308.797	20.9999	0.951007	0.878477
	GH142	576.562	720.649	49.5889	1.24991	0.104895
	GH146	483.315	536.381	33.7074	1.1098	0.130381
	GH147	0.990343	0.458747	0.236558	0.46322	0.328205
	GH159	3.81634	1.91701	0.794092	0.502317	0.269796
	GH164	48.6947	56.7467	5.46465	1.16536	0.573737
Pectin	PL1	0.571082	1.5466	0.261989	2.7082	0.130381
	PL3	689.809	789.284	74.2635	1.14421	0.194872
	PL9	1.04477	6.43819	2.99328	6.16229	0.160528
	PL10	30.6151	43.0336	5.47538	1.40563	0.234499
	PL11	9.78081	14.8207	1.37503	1.51528	0.130381
	PL22	204.426	60.3611	32.9161	0.295271	0.00699301
	GH28	298.008	295.725	8.66439	0.99234	0.95913
	GH53	232.956	228.159	14.5068	0.979409	0.505361
Starch	GH13	4.93559	3.23714	0.645614	0.655877	0.234499
	GH15	50.5627	50.2568	2.97091	0.993949	1
	GH63	2.24317	2.27584	0.23374	1.01456	0.95913
	GH77	14.0102	15.4694	1.0209	1.10415	0.328205
	GH119	124.658	140.724	9.89067	1.12888	0.441803
	GH126	4.07066	3.98912	0.919038	0.97997	0.878477
	GH133	48.871	56.0428	5.65014	1.14675	0.505361

## Sheet: S17
Table S17. Expression of key lignocellulose-degrading enzymes between yellow cattle (YC) and gayal (GC) in the colon
Type	Family	YC	GC	SEM	FC	P value
Lignin	AA1	1.89184	4.98052	1.65934	2.63264	0.234499
	AA2	6.9723	12.6528	2.09691	1.81473	0.0829837
	AA3	153.902	212.687	28.9189	1.38196	0.505361
	AA4	73.7719	60.5136	3.69802	0.820279	0.0379176
	AA6	278.745	268.885	13.9155	0.964626	0.720901
	AA7	28.0684	27.2667	1.63772	0.971438	0.645377
Cellulose	GH6	5.92161	5.37187	0.753293	0.907164	0.573737
	GH44	121.378	103.851	8.25515	0.855601	0.160528
	GH48	1.09977	1.82162	0.162222	1.65636	0.0281274
	GH74	12.1922	10.7657	0.875841	0.882993	0.573737
	GH124	0.0290486	0.0557358	0.0127766	1.91871	0.423999
	GH148	15.2804	15.6524	0.737616	1.02435	0.798446
Hemicellulose	GH4	1.66865	1.3445	0.307785	0.805739	0.160528
	GH11	0.0220636	0.299955	0.132681	13.595	0.451913
	GH16	80.6119	87.3481	3.70771	1.08356	0.278632
	GH26	1344.9	1270.12	46.8165	0.944396	0.878477
	GH27	126.675	130.927	10.8322	1.03356	1
	GH31	604.393	567.621	52.647	0.93916	0.194872
	GH36	3.62315	3.9578	0.299891	1.09237	0.573737
	GH43	145.763	164.952	13.8734	1.13164	0.328205
	GH54	32.0384	21.0659	4.26188	0.65752	0.234499
	GH57	59.7912	58.1963	2.64303	0.973326	0.878477
	GH67	0.0646414	0.0451556	0.0137125	0.698556	0.220235
	GH97	21.4386	20.6787	1.66971	0.964556	1
	GH98	4.71382	3.28244	0.383328	0.696345	0.0829837
	GH110	5.20989	6.01323	0.440102	1.1542	0.328205
	GH113	247.431	192.655	15.0029	0.778623	0.0498834
	GH115	5.62284	6.05514	0.296086	1.07688	0.645377
	GH120	36.4636	29.5935	3.02903	0.811589	0.645377
	GH127	78.4577	69.5206	4.87018	0.886091	0.645377
	GH130	167.74	162.658	8.1685	0.969701	0.95913
	GH137	205.104	198.51	11.0206	0.967854	0.645377
	GH141	229.568	228.21	10.4901	0.994086	0.720901
	GH142	449.133	566.722	39.7262	1.26181	0.278632
	GH146	407.177	350.256	23.7726	0.860205	0.278632
	GH147	0.595557	0.238082	0.0983779	0.399764	0.104895
	GH159	3.32415	2.71441	0.846313	0.816572	0.328205
	GH164	46.3328	38.7283	3.19416	0.835874	0.328205
Pectin	PL1	0.312241	0.420745	0.0666237	1.3475	0.505361
	PL3	519.523	547.033	47.6364	1.05295	0.878477
	PL9	1.1722	0.156343	0.180746	0.133375	0.0029526
	PL10	22.9636	27.9465	1.79961	1.21699	0.194872
	PL11	6.66144	5.02875	0.560635	0.754905	0.234499
	PL22	135.099	40.6696	20.6624	0.301036	0.0018648
	GH28	286.568	271.166	12.2267	0.946252	0.878477
	GH53	194.18	233.17	14.439	1.20079	0.328205
Starch	GH13	5.01781	3.57288	0.871171	0.712039	0.382284
	GH15	43.1164	36.404	2.89487	0.844318	0.328205
	GH63	1.62529	1.65391	0.212655	1.01761	0.573737
	GH77	13.1566	9.24394	1.49114	0.702608	0.505361
	GH119	94.8598	100.251	6.58348	1.05683	0.720901
	GH126	4.2716	4.86632	1.6754	1.13923	0.798446
	GH133	44.7141	46.0506	4.10417	1.02989	0.720901
